# Supplementary material for: Pheromone-Mediated Mating Disruption as Management Option for Cydia spp. in Chestnut Orchard
Source: Insects. 2021 Oct 5;12(10):905. doi: 10.3390/insects12100905 (PMC8537153; doi:10.3390/insects12100905)
Supplement: Supplementary file 1 [file insects-12-00905-s001.zip]

Archive with 1 entries (1 files):
- insects-1392311-supplementary.pdf
